# Supplementary material for: An exploratory in silico analysis of bacteriocin gene clusters in the urobiome
Source: Microbiome Res Rep. 2024 Mar 27;3(2):24. doi: 10.20517/mrr.2023.78 (PMC11153084; doi:10.20517/mrr.2023.78)
Supplement: Supplementary file 1 [file mrr-3-2-24-SupplementaryData.xlsx]

## Sheet: Sheet1
Genome	Taxa	SampleID	Genome name	BioSample Accession
Acinetobacter_septicus_(17957_1_8)	Acinetobacter septicus	UMB1319	Acinetobacter septicus str. UMB1319	SAMN07511379
Actinobaculum_schaalii_(16933_8_38)	Actinobaculum schaalii	UMB0086	Actinobaculum schaalii str. UMB0086	SAMN08193626
Actinobaculum_schaalii_(16933_8_4)	Actinobaculum schaalii	UMB0063	Actinobaculum schaalii str. UMB0063	SAMN08193627
Actinobaculum_urinale_(17957_1_37)	Actinobaculum urinale	UMB0759	Actinobaculum urinale str. UMB0759	SAMN07511380
Actinomyces_europaeus_(17957_1_76)	Actinomyces europaeus	UMB0652	Actinomyces europaeus str. UMB0652	SAMN07511381
Actinomyces_graevenitzii_(17957_1_83)	Actinomyces graevenitzii	UMB0286	Actinomyces graevenitzii str. UMB0286	SAMN07511382
Actinomyces_hominis_(17957_1_22)	Actinomyces hominis	UMB0859	Actinomyces hominis str. UMB0859	SAMN07511383
Actinomyces_naeslundii_(17957_1_82)	Actinomyces naeslundii	UMB0181	Actinomyces naeslundii str. UMB0181	SAMN08193628
Actinomyces_neuii_(16933_8_44)	Actinomyces neuii	UMB0402	Actinomyces neuii str. UMB0402	SAMN08193629
Actinomyces_neuii_(16933_8_7)	Actinomyces neuii	UMB0125	Actinomyces neuii str. UMB0125	SAMN08193630
Actinomyces_neuii_(17957_1_58)	Actinomyces neuii	UMB0138	Actinomyces neuii str. UMB0138	SAMN08193631
Actinomyces_neuii_(17957_1_7)	Actinomyces neuii	UMB0918	Actinomyces neuii str. UMB0918	SAMN07511384
Actinomyces_odontolyticus_(17957_1_17)	Actinomyces odontolyticus	UMB0018	Actinomyces odontolyticus str. UMB0018	SAMN08193632
Actinomyces_sp_(17957_1_88)	Actinomyces sp.	UMB0183	Actinomyces sp. str. UMB0183	SAMN08193633
Actinomyces_sp_(21837_8_63)	Actinomyces sp.	UMB0731	Actinomyces sp. str. UMB0731	SAMN08193634
Actinomyces_turicensis_(17957_1_75)	Actinomyces turicensis	UMB0250	Actinomyces turicensis str. UMB0250	SAMN08193635
Actinomyces_urogenitalis_(16933_8_29)	Actinomyces urogenitalis	UMB0319	Actinomyces urogenitalis str. UMB0319	SAMN08193636
Aerococcus_christensenii_(16933_8_8)	Aerococcus christensenii	UMB0844	Aerococcus christensenii str. UMB0844	SAMN08193637
Aerococcus_sanguinicola_(17957_1_66)	Aerococcus sanguinicola	UMB0139	Aerococcus sanguinicola str. UMB0139	SAMN08193638
Aerococcus_urinae_(16933_8_23)	Aerococcus urinae	UMB0088	Aerococcus urinae str. UMB0088	SAMN07511385
Aerococcus_urinae_(17957_1_2)	Aerococcus urinae	UMB0080	Aerococcus urinae str. UMB0080	SAMN07511386
Aerococcus_urinae_(17957_1_50)	Aerococcus urinae	UMB0126	Aerococcus urinae str. UMB0126	SAMN08193639
Aerococcus_urinae_(17957_1_59)	Aerococcus urinae	UMB0232	Aerococcus urinae str. UMB0232	SAMN08193640
Aerococcus_urinae_(17957_1_73)	Aerococcus urinae	UMB0072	Aerococcus urinae str. UMB0072	SAMN08193641
Aerococcus_urinae_(21837_8_75)	Aerococcus urinae	UMB0072	Aerococcus urinae str. UMB0072	SAMN07580854
Aerococcus_viridans_(17957_1_67)	Aerococcus viridans	UMB0240	Aerococcus viridans str. UMB0240	SAMN07511387
Alloscardovia_omnicolens_(17957_1_65)	Alloscardovia omnicolens	UMB0064	Alloscardovia omnicolens str. UMB0064	SAMN08193642
Alloscardovia_omnicolens_(21837_8_85)	Alloscardovia omnicolens	UMB0006	Alloscardovia omnicolens str. UMB0006	SAMN08193643
Anaerococcus_hydrogenalis_(17957_1_27)	Anaerococcus hydrogenalis	UMB0204	Anaerococcus hydrogenalis str. UMB0204	SAMN07511388
FUsobacterium_nucleatum_(16933_8_42)	Anaerococcus octavius	UMB0119	Anaerococcus octavius str. UMB0119	SAMN08193644
Pseudoglutamicibacter_albus_(17957_1_5)	Pseudoglutamicibacter albus	UMB0722	Pseudoglutamicibacter albus str. UMB0722	SAMN08193645
Arthrobacter_albus_(17957_1_56)	Arthrobacter cumminsii	UMB0715	Arthrobacter cumminsii str. UMB0715	SAMN07511389
Bacillus_aryabhattai_(17957_1_60)	Bacillus aryabhattai	UMB0500	Bacillus aryabhattai str. UMB0500	SAMN07511390
Bacillus_cibi_(17957_1_46)	Bacillus cibi	UMB0893	Bacillus cibi str. UMB0893	SAMN08193646
Bacillus_drentensis_(17957_1_13)	Bacillus drentensis	UMB0728	Bacillus drentensis str. UMB0728	SAMN08193647
Bacillus_niabensis_(17957_1_62)	Bacillus sp.	UMB0899	Bacillus sp. str. UMB0899	SAMN07511391
Bifidobacterium_breve_(16933_8_59)	Bifidobacterium breve	UMB0915	Bifidobacterium breve str. UMB0915	SAMN08193648
Bifidobacterium_breve_(17957_1_18)	Bifidobacterium breve	UMB0089	Bifidobacterium breve str. UMB0089	SAMN07511392
Bifidobacterium_longum_(21837_8_87)	Bifidobacterium longum	UMB0788	Bifidobacterium longum str. UMB0788	SAMN08193649
Brachybacterium_faecium_(17957_1_70)	Brachybacterium faecium	UMB0905	Brachybacterium faecium str. UMB0905	SAMN07511393
Brevibacterium_luteolum_(17957_1_84)	Brevibacterium luteolum	UMB0680	Brevibacterium luteolum str. UMB0680	SAMN07511394
Brevibacterium_luteolum_(17957_2_84)	Brevibacterium sp.	UMB0680	Brevibacterium sp. str. UMB0680	SAMN07511394
Brevibacterium_ravenspurgense_(16933_8_17)	Brevibacterium ravenspurgense	UMB0426	Brevibacterium ravenspurgense str. UMB0426	SAMN08193650
Brevibacterium_paucivorans_(17957_1_63)	Brevibacterium paucivorans	UMB1301	Brevibacterium paucivorans str. UMB1301	SAMN07511395
Campylobacter_ureolyticus_(17957_1_26)	Campylobacter ureolyticus	UMB0112	Campylobacter ureolyticus str. UMB0112	SAMN08193651
Citrobacter_murliniae_(17957_1_31)	Citrobacter murliniae	UMB1094	Citrobacter murliniae str. UMB1094	SAMN07511396
Corynebacterium_sp_(16933_8_12)	Corynebacterium sp.	UMB0338	Corynebacterium sp. str. UMB0338	SAMN08193652
Corynebacterium_sp_(17957_1_49)	Corynebacterium sp.	UMB0042	Corynebacterium sp. str. UMB0042	SAMN08193653
Corynebacterium_aurimucosum_(17957_1_55)	Corynebacterium aurimucosum	UMB1300	Corynebacterium aurimucosum str. UMB1300	SAMN07511397
Corynebacterium_sp_(21837_8_62)	Corynebacterium sp.	UMB0043	Corynebacterium sp. str. UMB0043	SAMN08193654
Corynebacterium_coyleae_(16933_8_1)	Corynebacterium coyleae	UMB0147	Corynebacterium coyleae str. UMB0147	SAMN08193655
Corynebacterium_coyleae_(21837_8_48)	Corynebacterium coyleae	UMB0989	Corynebacterium coyleae str. UMB0989	SAMN08193656
Corynebacterium_kroppenstedtii_(17957_1_38)	Corynebacterium kroppenstedtii	UMB0869	Corynebacterium kroppenstedtii str. UMB0869	SAMN07511398
Corynebacterium_sp_(17957_1_45)	Corynebacterium sp.	UMB0763	Corynebacterium sp. str. UMB0763	SAMN08193657
Corynebacterium_riegelii_(21837_8_68)	Corynebacterium sp.	UMB0243	Corynebacterium sp. str. UMB0243	SAMN08193658
Corynebacterium_tuscaniense_(21837_8_95)	Corynebacterium tuscaniense	UMB0792	Corynebacterium tuscaniense str. UMB0792	SAMN07511399
Corynebacterium_xerosis_(17957_1_86)	Corynebacterium xerosis	UMB0908	Corynebacterium xerosis str. UMB0908	SAMN07511400
Dermabacter_hominis_(17957_1_52)	Dermabacter hominis	UMB0490	Dermabacter hominis str. UMB0490	SAMN08193659
Dolosicoccus_paucivorans_(17957_1_14)	Dolosicoccus paucivorans	UMB0852	Dolosicoccus paucivorans str. UMB0852	SAMN07511401
Dolosicoccus_paucivorans_(17957_1_30)	Dolosicoccus paucivorans	UMB0860	Dolosicoccus paucivorans str. UMB0860	SAMN07511402
Dolosicoccus_paucivorans_(17957_2_30)	Dolosicoccus paucivorans	UMB0860	Dolosicoccus paucivorans str. UMB0860	SAMN07511402
Enterobacter_aerogenes_(17957_1_48)	Enterobacter aerogenes	UMB0295	Enterobacter aerogenes str. UMB0295	SAMN07511403
Klebsiella_aerogenes_(17957_2_48)	Klebsiella aerogenes	UMB0295	Klebsiella aerogenes str. UMB0295	SAMN07511403
Enterococcus_faecalis_(16933_8_32)	Enterococcus faecalis	UMB0891	Enterococcus faecalis str. UMB0891	SAMN08193660
Enterococcus_faecalis_(21837_8_70)	Enterococcus faecalis	UMB0048	Enterococcus faecalis str. UMB0048	SAMN08193661
Escherichia_fergusonii_(16933_8_19)	Escherichia coli	UMB0789	Escherichia coli str. UMB0789	SAMN08193662
Escherichia_fergusonii_(16933_8_24)	Escherichia coli	UMB0900	Escherichia coli str. UMB0900	SAMN08193663
Escherichia_fergusonii_(16933_8_30)	Escherichia coli	UMB0901	Escherichia coli str. UMB0901	SAMN08193664
Escherichia_fergusonii_(21837_8_55)	Escherichia coli	UMB0727	Escherichia coli str. UMB0727	SAMN08193665
Facklamia_hominis_(16933_8_39)	Facklamia hominis	UMB0111	Facklamia hominis str. UMB0111	SAMN08193666
Facklamia_ignava_(17957_1_54)	Facklamia sp.	UMB0898	Facklamia sp. str. UMB0898	SAMN08193667
Finegoldia_magna_(17957_1_34)	Finegoldia magna	UMB0115	Finegoldia magna str. UMB0115	SAMN07511404
Fusobacterium_nucleatum_(16933_8_42)	Fusobacterium nucleatum	UMB0249	Fusobacterium nucleatum str. UMB0249	SAMN07511405
Gardnerella_vaginalis_(16933_8_2)	Gardnerella vaginalis	UMB0061	Gardnerella vaginalis str. UMB0061	SAMN08193668
Gardnerella_vaginalis_(16933_8_28)	Gardnerella vaginalis	UMB0170	Gardnerella vaginalis str. UMB0170	SAMN07511406
Gardnerella_vaginalis_(16933_8_33)	Gardnerella vaginalis	UMB0912	Gardnerella vaginalis str. UMB0912	SAMN08193669
Gardnerella_vaginalis_(16933_8_37)	Gardnerella vaginalis	UMB0913	Gardnerella vaginalis str. UMB0913	SAMN08193670
Gardnerella_vaginalis_(16933_8_40)	Gardnerella vaginalis	UMB0682	Gardnerella vaginalis str. UMB0682	SAMN08193671
Gardnerella_vaginalis_(16933_8_45)	Gardnerella vaginalis	UMB0264	Gardnerella vaginalis str. UMB0264	SAMN07511407
Gardnerella_vaginalis_(16933_8_5)	Gardnerella vaginalis	UMB0233	Gardnerella vaginalis str. UMB0233	SAMN08193672
Gardnerella_vaginalis_(16933_8_50)	Gardnerella vaginalis	UMB0032A	Gardnerella vaginalis str. UMB0032A	SAMN08193673
Gardnerella_vaginalis_(16933_8_52)	Gardnerella vaginalis	UMB0386	Gardnerella vaginalis str. UMB0386	SAMN08193674
Gardnerella_vaginalis_(16933_8_57)	Gardnerella vaginalis	UMB0032B	Gardnerella vaginalis str. UMB0032B	SAMN08193675
Gardnerella_vaginalis_(16933_8_60)	Gardnerella vaginalis	UMB0298	Gardnerella vaginalis str. UMB0298	SAMN08193676
Gardnerella_vaginalis_(16933_8_63)	Gardnerella vaginalis	UMB0768	Gardnerella vaginalis str. UMB0768	SAMN07511408
Gardnerella_vaginalis_(17957_1_36)	Gardnerella vaginalis	UMB0411	Gardnerella vaginalis str. UMB0411	SAMN07511409
Gardnerella_vaginalis_(21837_8_42)	Gardnerella vaginalis	UMB0663	Gardnerella vaginalis str. UMB0663	SAMN07511410
Gardnerella_vaginalis_(21837_8_65)	Gardnerella vaginalis	UMB1642	Gardnerella vaginalis str. UMB1642	SAMN07511411
Gardnerella_vaginalis_(21837_8_66)	Gardnerella vaginalis	UMB0770	Gardnerella vaginalis str. UMB0770	SAMN08193677
Gardnerella_vaginalis_(21837_8_73)	Gardnerella vaginalis	UMB1686	Gardnerella vaginalis str. UMB1686	SAMN07511412
Gardnerella_vaginalis_(21837_8_74)	Gardnerella vaginalis	UMB0775	Gardnerella vaginalis str. UMB0775	SAMN08193678
Gardnerella_vaginalis_(21837_8_82)	Gardnerella vaginalis	UMB0830	Gardnerella vaginalis str. UMB0830	SAMN08193679
Gardnerella_vaginalis_(21837_8_90)	Gardnerella vaginalis	UMB0833	Gardnerella vaginalis str. UMB0833	SAMN08193680
Gardnerella_vaginalis_(21837_8_96)	Gardnerella vaginalis	UMB1428	Gardnerella vaginalis str. UMB1428	SAMN08193681
Gemella_haemolysans_(17957_1_71)	Gemella haemolysans	UMB1385	Gemella haemolysans str. UMB1385	SAMN07511413
Gemella_sanguinis_(17957_1_3)	Gemella sanguinis	UMB0186	Gemella sanguinis str. UMB0186	SAMN07511414
Globicatella_sanguinis_(17957_1_68)	Globicatella sanguinis	UMB0514	Globicatella sanguinis str. UMB0514	SAMN08193682
Gordonia_terrae_(17957_1_69)	Gordonia terrae	UMB0777	Gordonia terrae str. UMB0777	SAMN08193683
Haemophilus_parainfluenzae_(16933_8_15)	Haemophilus parainfluenzae	UMB0748	Haemophilus parainfluenzae str. UMB0748	SAMN07511415
Klebsiella_pneumoniae_(16933_1_39)	Klebsiella pneumoniae	UMB0411	Klebsiella pneumoniae str. UMB0411	SAMN07511416
Klebsiella_pneumoniae_(16933_8_20)	Klebsiella pneumoniae	UMB0140	Klebsiella pneumoniae str. UMB0140	SAMN08193684
Kocuria_rhizophila_(16933_8_25)	Kocuria rhizophila	UMB0131	Kocuria rhizophila str. UMB0131	SAMN08193685
Kytococcus_schroeteri_(17957_1_47)	Kytococcus schroeteri	UMB1298	Kytococcus schroeteri str. UMB1298	SAMN08193686
Lactobacillus_crispatus_(16933_8_41)	Lactobacillus crispatus	UMB0803	Lactobacillus crispatus str. UMB0803	SAMN08193687
Lactobacillus_crispatus_(16933_8_46)	Lactobacillus crispatus	UMB0044	Lactobacillus crispatus str. UMB0044	SAMN08193688
Lactobacillus_crispatus_(16933_8_53)	Lactobacillus crispatus	UMB0085	Lactobacillus crispatus str. UMB0085	SAMN08193689
Lactobacillus_crispatus_(16933_8_9)	Lactobacillus crispatus	UMB0824	Lactobacillus crispatus str. UMB0824	SAMN08193690
Lactobacillus_crispatus_(17957_1_41)	Lactobacillus crispatus	UMB0040	Lactobacillus crispatus str. UMB0040	SAMN08193691
Lactobacillus_crispatus_(17957_2_41)	Lactobacillus crispatus	UMB0040	Lactobacillus crispatus str. UMB0040	SAMEA3594193
Lactobacillus_crispatus_(21837_8_80)	Lactobacillus crispatus	UMB1398	Lactobacillus crispatus str. UMB1398	SAMN08193692
Lactobacillus_crispatus_(21837_8_86)	Lactobacillus crispatus	UMB0054	Lactobacillus crispatus str. UMB0054	SAMN08193693
Lactobacillus_delbrueckii_(17957_1_1)	Lactobacillus delbrueckii	UMB0003	Lactobacillus delbrueckii str. UMB0003	SAMN08193694
Lactobacillus_fermentum_(17957_1_11)	Lactobacillus fermentum	UMB0187	Lactobacillus fermentum str. UMB0187	SAMN08193695
Lactobacillus_gasseri_(16933_8_13)	Lactobacillus gasseri	UMB0099	Lactobacillus gasseri str. UMB0099	SAMN08193696
Lactobacillus_gasseri_(16933_8_18)	Lactobacillus gasseri	UMB0045	Lactobacillus gasseri str. UMB0045	SAMN07580855
Lactobacillus_gasseri_(21837_8_50)	Lactobacillus gasseri	UMB0670	Lactobacillus gasseri str. UMB0670	SAMN08193697
Lactobacillus_gasseri_(21837_8_59)	Lactobacillus gasseri	UMB0045	Lactobacillus gasseri str. UMB0045	SAMN08193698
Lactobacillus_gasseri_(21837_8_94)	Lactobacillus gasseri	UMB0056	Lactobacillus gasseri str. UMB0056	SAMN07511417
Lactobacillus_iners_(16933_8_35)	Lactobacillus iners	UMB0030	Lactobacillus iners str. UMB0030	SAMN07511418
Lactobacillus_iners_(17957_1_33)	Lactobacillus iners	UMB0033	Lactobacillus iners str. UMB0033	SAMN07511419
Lactobacillus_iners_(21837_8_56)	Lactobacillus iners	UMB1051	Lactobacillus iners str. UMB1051	SAMN07511420
Lactobacillus_jensenii_(16933_8_49)	Lactobacillus jensenii	UMB0007	Lactobacillus jensenii str. UMB0007	SAMN08193699
Lactobacillus_jensenii_(17957_1_81)	Lactobacillus jensenii	UMB0077	Lactobacillus jensenii str. UMB0077	SAMN08193700
Lactobacillus_pontis_(21837_8_53)	Lactobacillus pontis	UMB0683	Lactobacillus pontis str. UMB0683	SAMN07580856
Lactobacillus_rhamnosus_(17957_1_9)	Lactobacillus rhamnosus	UMB0004	Lactobacillus rhamnosus str. UMB0004	SAMN08193701
Lactobacillus_vaginalis_(17957_1_28)	Lactobacillus vaginalis	UMB0388	Lactobacillus vaginalis str. UMB0388	SAMN07511421
Leclercia_adecarboxylata_(17957_1_79)	Leclercia adecarboxylata	UMB0660	Leclercia adecarboxylata str. UMB0660	SAMN08193702
Microbacterium_sp_(17957_1_51)	Microbacterium sp.	UMB0228	Microbacterium sp. str. UMB0228	SAMN07511422
Micrococcus_luteus_(16933_1_36)	Micrococcus luteus	UMB0189	Micrococcus luteus str. UMB0189	SAMN07511423
Micrococcus_luteus_(16933_8_10)	Micrococcus sp.	UMB0867	Micrococcus sp. str. UMB0867	SAMN08193703
Micrococcus_luteus_(16933_8_16)	Micrococcus sp.	UMB0031	Micrococcus sp. str. UMB0031	SAMN08193704
Micrococcus_luteus_(17957_1_19)	Micrococcus luteus	UMB0189	Micrococcus luteus str. UMB0189	SAMN07511423
Micrococcus_luteus_(21837_8_46)	Micrococcus sp.	UMB0038	Micrococcus sp. str. UMB0038	SAMN08193705
Micrococcus_lylae_(17957_1_15)	Micrococcus lylae	UMB0955	Micrococcus lylae str. UMB0955	SAMN07511424
Moraxella_osloensis_(16933_8_26)	Moraxella osloensis	UMB0416	Moraxella osloensis str. UMB0416	SAMN08193706
Morganella_morganii_(17957_1_39)	Morganella morganii	UMB1297	Morganella morganii str. UMB1297	SAMN08193707
Neisseria_perflava_(16933_8_36)	Neisseria perflava	UMB0023	Neisseria perflava str. UMB0023	SAMN08193708
Neisseria_perflava_(17957_1_35)	Neisseria perflava	UMB0210	Neisseria perflava str. UMB0210	SAMN08193709
Neisseria_sicca_(16933_8_31)	Neisseria sicca	UMB0321	Neisseria sicca str. UMB0321	SAMN08193710
Nosocomiicoccus_massiliensis_(17957_1_23)	Nosocomiicoccus massiliensis	UMB0959	Nosocomiicoccus massiliensis str. UMB0959	SAMN07511425
Nosocomiicoccus_massiliensis_(17957_2_23)	Nosocomiicoccus massiliensis	UMB0959	Nosocomiicoccus massiliensis str. UMB0959	SAMN07511425
Oligella_urethralis_(21837_8_92)	Oligella urethralis	UMB0345	Oligella urethralis str. UMB0345	SAMN07511426
Prevotella_buccalis_(16933_8_22)	Prevotella buccalis	UMB0536	Prevotella buccalis str. UMB0536	SAMN07511427
Prevotella_timonensis_(17957_1_85)	Prevotella timonensis	UMB0818	Prevotella timonensis str. UMB0818	SAMN07511428
Propionibacterium_acnes_(16933_8_47)	Propionibacterium acnes	UMB0211	Propionibacterium acnes str. UMB0211	SAMN08193711
Proteus_mirabilis_(16933_8_56)	Proteus mirabilis	UMB0315	Proteus mirabilis str. UMB0315	SAMN08193712
Pseudomonas_aeruginosa_(16933_8_54)	Pseudomonas aeruginosa	UMB0740	Pseudomonas aeruginosa str. UMB0740	SAMN08193713
Rothia_dentocariosa_(16933_8_61)	Rothia dentocariosa	UMB0083	Rothia dentocariosa str. UMB0083	SAMN08193714
Rothia_mucilaginosa_(16933_8_62)	Rothia mucilaginosa	UMB0024	Rothia mucilaginosa str. UMB0024	SAMN08193715
Staphylococcus_aureus_(16933_8_3)	Staphylococcus aureus	UMB0910	Staphylococcus aureus str. UMB0910	SAMN07511429
Staphylococcus_hominis_(21837_8_76)	Staphylococcus hominis	UMB0272	Staphylococcus hominis str. UMB0272	SAMN08193716
Staphylococcus_sp_(21837_8_84)	Staphylococcus sp.	UMB0328		SAMN07511430
Staphylococcus_pettenkoferi_(21837_8_69)	Staphylococcus pettenkoferi	UMB0834	Staphylococcus pettenkoferi str. UMB0834	SAMN07511431
Staphylococcus_sp_(21837_8_54)	Streptococcus sp.	UMB0039	Streptococcus sp. str. UMB0039	SAMN08193717
Streptococcus_agalactiae_(17957_1_53)	Streptococcus sp.	UMB0767	Streptococcus sp. str. UMB0767	SAMN07580857
Streptococcus_agalactiae_(17957_1_61)	Streptococcus agalactiae	UMB0776	Streptococcus agalactiae str. UMB0776	SAMN07511432
Streptococcus_agalactiae_(21837_8_67)	Streptococcus agalactiae	UMB0049	Streptococcus agalactiae str. UMB0049	SAMN07511433
Streptococcus_agalactiae_(21837_8_79)	Streptococcus sp.	UMB0767	Streptococcus sp. str. UMB0767	SAMN08193718
Streptococcus_anginosus_(16933_8_11)	Streptococcus anginosus	UMB0252	Streptococcus anginosus str. UMB0252	SAMN08193719
Streptococcus_anginosus_(16933_8_34)	Streptococcus anginosus	UMB0839	Streptococcus anginosus str. UMB0839	SAMN08193720
Streptococcus_anginosus_(16933_8_58)	Streptococcus anginosus	UMB0820	Streptococcus anginosus str. UMB0820	SAMN08193721
Streptococcus_anginosus_(17957_1_12)	Streptococcus anginosus	UMB0329	Streptococcus anginosus str. UMB0329	SAMN08193722
Streptococcus_anginosus_(17957_1_43)	Streptococcus anginosus	UMB0220	Streptococcus anginosus str. UMB0220	SAMN08193723
Streptococcus_anginosus_(17957_1_44)	Streptococcus anginosus	UMB0434	Streptococcus anginosus str. UMB0434	SAMN07511434
Streptococcus_anginosus_(17957_1_57)	Streptococcus anginosus	UMB0050	Streptococcus anginosus str. UMB0050	SAMN08193724
Streptococcus_anginosus_(17957_1_74)	Streptococcus anginosus	UMB0142	Streptococcus anginosus str. UMB0142	SAMN08193725
Streptococcus_dentisani_(16933_8_21)	Streptococcus dentisani	UMB0832	Streptococcus dentisani str. UMB0832	SAMN08193726
Streptococcus_dentisani_(16933_8_27)	Streptococcus dentisani	UMB0008	Streptococcus dentisani str. UMB0008	SAMN08193727
Streptococcus_dentisani_(17957_1_25)	Streptococcus dentisani	UMB0029	Streptococcus dentisani str. UMB0029	SAMN07511435
Streptococcus_dentisani_(17957_1_87)	Streptococcus dentisani	UMB0079	Streptococcus dentisani str. UMB0079	SAMN07580858
Streptococcus_mitis_(21837_8_64)	Streptococcus mitis	UMB1341	Streptococcus mitis str. UMB1341	SAMN08193728
Streptococcus_mitis_(21837_8_83)	Streptococcus mitis	UMB0079	Streptococcus mitis str. UMB0079	SAMN08193729
Streptococcus_parasanguinis_(21837_8_52)	Streptococcus parasanguini	UMB0216	Streptococcus parasanguini str. UMB0216	SAMN08193730
Streptococcus_pasteurianus_(21837_8_71)	Streptococcus macedonicus	UMB0733		SAMN08193731
Streptococcus_salivarius_(21837_8_78)	Streptococcus salivarius	UMB0051	Streptococcus salivarius str. UMB0051	SAMN08193732
Streptococcus_sanguinis_(21837_8_51)	Streptococcus salivarius	UMB0028	Streptococcus salivarius str. UMB0028	SAMN08193733
Trueperella_abortisuis_(16933_8_48)	Trueperella bernardiae	UMB0116	Trueperella bernardiae str. UMB0116	SAMN08193734
Varibaculum_cambriense_(17957_1_21)	Varibaculum cambriense	UMB0744	Varibaculum cambriense str. UMB0744	SAMN07511436
Varibaculum_cambriense_(17957_1_77)	Varibaculum cambriense	UMB0796	Varibaculum cambriense str. UMB0796	SAMN08193735
Veillonella_parvula_(17957_1_20)	Veillonella parvula	UMB0371	Veillonella parvula str. UMB0371	SAMN08193736
Yokenella_regensburgei_(21837_8_61)	Yokenella regensburgei	UMB0819	Yokenella regensburgei str. UMB0819	SAMN08193737
