# Supplementary material for: An exploratory in silico analysis of bacteriocin gene clusters in the urobiome
Source: Microbiome Res Rep. 2024 Mar 27;3(2):24. doi: 10.20517/mrr.2023.78 (PMC11153084; doi:10.20517/mrr.2023.78)
Supplement: Supplementary file 3 — Supplementary Materials [file mrr-3-2-24-SupplementaryMaterials.zip]

Archive with 2 entries (2 files):
- mrr-3-2-24-SupplementaryData.xlsx
- mrr-3-2-24-SupplementaryMaterials.pdf
